# Supplementary material for: Genome-Wide Identification and Expression Analysis under Abiotic Stress of BrAHL Genes in Brassica rapa
Source: Int J Mol Sci. 2023 Aug 4;24(15):12447. doi: 10.3390/ijms241512447 (PMC10420281; doi:10.3390/ijms241512447)
Supplement: Supplementary file 1 [file ijms-24-12447-s001.zip]

Archive with 1 entries (1 files):
- ijms-2528992-supplementary.pdf
